# Supplementary material for: How Does the Phasianidae Maintain Its Diversity in Central China?
Source: Ecol Evol. 2026 Jun 15;16(6):e73796. doi: 10.1002/ece3.73796 (PMC13268699; doi:10.1002/ece3.73796)
Supplement: Supplementary file 1 — Appendix Table 1. The 14 phasianids found in Liancheng, Tangjiahe, Wolong, and Heizhugou NNRs in central China from 2017 to 2021. Appendix Table 2. Occurring frequencies (no. camera sites) of phasianids in different habitat dimensions in Liancheng, Tangjiahe, Wolong, and Heizhugou NNRs in central China from 2017 to 2021. Appendix Table 3. Spatial associations of phasianids in Liancheng, Tangjiahe, Wolong, and Heizhugou NNRs in central China from 2017 to 2021. Appendix Table 4. Habitat dimensions that the phasianids co‐occurred in Liancheng, Tangjiahe, Wolong, and Heizhugou NNRs in central China from 2017 to 2021. Appendix Table 5. Phylogenetic distances between the phasianids found in Liancheng, Tangjiahe, Wolong, and Heizhugou NNRs in central China from 2017 to 2021. [file ECE3-16-e73796-s001.xlsx]

## Sheet: Appendix Table 1
Appendix Table 1 The 14 phasianids found in Liancheng, Tangjiahe, Wolong, and Heizhugou NNRs in central China from 2017 to 2021.
Species Name	Abbrs	Species Scientific Names	NNR
			Liangcheng	Tangjiahe	Wolong	Heizhugou
Coturnicinae
Przewalski's partridge	PP	Alectoris magna	√	﹣	﹣	﹣
Tibetan snowcock	TS	Tetraogallus tibetanus	﹣	﹣	√	﹣
Phasianinae
Blood pheasant	BP	Ithaginis cruentus	√	√	√	√
Blue-eared pheasant	BEP	Crossoptilon auritum	√	﹣	﹣	﹣
Chestnut-throated partridge	CTP	Tetraophasis obscurus	√	√	√	﹣
Chinese grouse	CG	Tetrastes sewerzowi	√	﹣	﹣	﹣
Chinese monal	CM	Lophophorus lhuysii	﹣	√	√	﹣
Golden pheasant	GP	Chrysolophus pictus	﹣	√	√	﹣
Koklass pheasant	KP	Pucrasia macrolopha	﹣	√	√	﹣
Lady amherst's pheasant	LAP	Chrysolophus amherstiae	﹣	﹣	﹣	√
Ring-necked pheasant	RNP	Phasianus colchicus	√	﹣	﹣	﹣
Snow partridge	SP	Lerwa lerwa	﹣	﹣	√	﹣
Temminck's tragopan	TT	Tragopan temminckii	﹣	√	√	√
White-eared pheasant	WEP	Crossoptilon crossoptilon	﹣	﹣	√	﹣

## Sheet: Appendix Table 2
Appendix Table 2 Occurring frequencies (no. camera sites) of phasianids in different habitat dimensions in Liancheng, Tangjiahe, Wolong, and Heizhugou NNRs in central China from 2017 to 2021.
Networks		Species	Occurrence sites	Altitude Range (m)	Vegetation Types
					B	CBMF	CF	DBF	EBF	M	NR	S	O
Lancheng (N=128)		BEP	71	2022-3088	﹣	11	32	26	﹣	2	﹣	﹣	﹣
		BP	27	2191-3086	﹣	4	13	8	﹣	2	﹣	﹣	﹣
		CG	26	2270-3086	﹣	4	13	8	﹣	1	﹣	﹣	﹣
		CTP	14	2323-3088	﹣	4	4	5	﹣	1	﹣	﹣	﹣
		PP	2	2073-2259	﹣	﹣	2	1	﹣	﹣	﹣	﹣	﹣
		RNP	40	1983-3041	﹣	4	14	21	﹣	﹣	﹣	﹣	1
Tangjiahe (N=103)	HAN	BP	2	2856-3041	﹣	﹣	﹣	﹣	﹣	﹣	2	﹣	﹣
		CTP	3	2856-3041	﹣	﹣	﹣	﹣	﹣	﹣	3	﹣	﹣
		CM	2	3041-3373	﹣	1	﹣	﹣	﹣	﹣	1	﹣	﹣
		KP	1	1497	﹣	﹣	﹣	﹣	﹣	﹣	1	﹣	﹣
	LAN	TT	27	1541-3041	﹣	6	﹣	15	﹣	﹣	6	﹣	﹣
		GP	18	1497-2530	﹣	12	﹣	5	﹣	﹣	1	﹣	﹣
Wolong (N=60)	HAN	BP	16	3042-4303	9	3	1	﹣	﹣	1	﹣	2	﹣
		CTP	5	3718-4052	5	﹣	﹣	﹣	﹣	﹣	﹣	﹣	﹣
		CM	15	3093-4338	7	2	2	﹣	﹣	1	﹣	3	﹣
		WEP	4	3718-3938	4	﹣	﹣	﹣	﹣	﹣	﹣	﹣	﹣
		SP	5	3186-4430	1	﹣	1	﹣	﹣	1	﹣	2	﹣
		TS	2	4152-4300	﹣	﹣	﹣	﹣	﹣	1	﹣	1	﹣
	LAN	TT	17	1802-3708	2	9	1	4	1	﹣	﹣	﹣	﹣
		KP	5	2272-3718	2	﹣	2	1	﹣	﹣	﹣	﹣	﹣
		GP	5	1979-2413	﹣	1	1	3	﹣	﹣	﹣	﹣	﹣
Heizhugou (N=28)		BP	7	2263-3018	﹣	2	3	﹣	﹣	﹣	﹣	﹣	﹣
		LAP	9	2263-3018	﹣	8	3	1	﹣	﹣	﹣	﹣	﹣
		TT	15	2263-3018	﹣	8	3	1	﹣	﹣	﹣	﹣	3
Abb.: B-bush, CBMF-coniferous and broadleaf mixed forest, CF-coniferous forest, DBF-deciduous broadleaf forest, EBF-evergreen broadleaf forest, M-meadow, S-screes, O-others; NR-not recorded. For species codes, see Appendix Table 1

## Sheet: Appendix Table 3
Appendix Table 3 Spatial associations of phasianids in Liancheng, Tangjiahe, Wolong, and Heizhugou NNRs in central China from 2017 to 2021.
Network/NNR		Species pair	Number of occurrence sites of the phasianids	The number of occurrence sites	Phi coefficients (rø)
Liancheng (N=128)		BEP - CG	71	20	0.22, p=0.024
		BEP - RNP		29	0.21, p=0.028
		BEP - BP		24	0.35, p=0.000
		BP - CG	27	16	0.50, p=0.000
		BP - CTP		9	0.37, p=0.000
Tangjiahe (N=103)	HAN	CM - BP	1	1	0.70, P=0.000
		CM -CTP		1	0.49, P=0.017
		BP - CTP	1	1	0.70, P=0.000
	LAN	TT - GP	27	12	0.40, P=0.000
Wolong (N=60)	LAN	TT - KP	17	4	0.34, p=0.031
	HAN	CM - CTP	15	4	0.38, P=0.015
		CM - BP		10	0.52, P=0.000
		CM - SP		4	0.38, P=0.015
		BP - CTP	16	5	0.50, P=0.001 (λB=0.12; LB=0.31)
		BP - WEP		4	0.44, P=0.004 (λB=0.07; LB=0.25)
		WEP - CTP	4	3	0.64, P=0.000
Note: All the coefficients listed in the table were statistically significant (p<0.05). For species codes, see Appendix Table 1.

## Sheet: Appendix Table 4
Appendix Table 4 Habitat dimensions that the phasianids co-occurred in Liancheng, Tangjiahe, Wolong, and Heizhugou NNRs in central China from 2017 to 2021.
Species	Associated Species	Networks	Sites of Co-occurrences	Altitudes of Co-occurrences (m a.s.l.)	Habitats of Co-occuring
					B	CBMF	CF	DBF	EBF	M	NR	S	O
BP	CTP	LC	9	2523-3086	-	3	3	2	-	1	-	-	-
		TH	2	2856-3041	-	-	-	-	-	-	2	-	-
		WH	5	3718-4052	5	-	-	-	-	-	-	-	-
	CM	TH	1	3041	-	-	-	-	-	-	1	-	-
		WH	10	3186-4300	6	1	1	-	-	1	-	1	-
	CG	LC	16	2288-3086	-	2	7	6	-	1	-	-	-
	BEP		24	2191-3028	-	4	10	8	-	2	-	-	-
	WEP	WH	4	3718-3938	4	-	-	-	-	-	-	-	-
CTP	CM	TH	1	2894-3041	-	-	-	-	-	-	1	-	-
	CM	WH	4	3718-4052	4	-	-	-	-	-	-	-	-
	WEP		3	3718-3938	3	-	-	-	-	-	-	-	-
CM	SP	WH	4	3186-4300	1	-	1	-	-	1	-	1	-
TT	GP	TL	12	1570-2202	-	9	-	3	-	-	-	-	-
	KP	WL	1	2272-3718	-	1	-	-	-	-	-	-	-
BEP	CG	LC	20	2270-2928	5	3	9	2	-	1	-	-	-
RNP	BEP	LC	29	2142-3026	8	3	13	5	-	-	-	-	-
Abb.: LC-Liancheng, TH-Tangjiahe HAN, TL-Tangjiahe LAN, WH-Wolong HAN, WL-Wolong LAN; B-Bush, CBMF-Coniferous and broadleaf mixed forest, CF-Coniferous forest, DBF-Deciduous broadleaf forest, EBF-Evergreen broadleaf forest, M-Meadow, S-Screes, O-Others; NR-Not recorded. For species codes, see Appendix Table 1.

## Sheet: Appendix Table 5
Appendix Table 5 Phylogenetic distances between the phasianids found in Liancheng, Tangjiahe, Wolong, and Heizhugou NNRs in central China from 2017 to 2021.
	LAP
GP	0.01	WEP
LAP	0.14	0.14	BEP
WEP	0.18	0.16	0.05	KP
BEP	0.28	0.28	0.24	0.26	SP
KP	0.4	0.4	0.34	0.34	0.34	CG
SP	0.44	0.44	0.4	0.42	0.38	0.42	CTP
CG	0.37	0.37	0.33	0.34	0.31	0.38	0.42	CM
CTP	0.31	0.31	0.26	0.28	0.24	0.32	0.36	0.19	RNP
CM	0.14	0.14	0.15	0.16	0.29	0.29	0.44	0.37	0.31	BP
RNP	0.46	0.38	0.42	0.44	0.4	0.32	0.48	0.44	0.38	0.47	TT
BP	0.33	0.33	0.28	0.3	0.26	0.34	0.38	0.26	0.21	0.33	0.4	PP
TT	0.51	0.51	0.45	0.48	0.44	0.42	0.53	0.49	0.42	0.53	0.49	0.45	TS
PP	0.53	0.53	0.49	0.51	0.47	0.45	0.55	0.51	0.45	0.54	0.51	0.47	0.31
Abb.: For species codes, see Appendix Table 1.
